# Supplementary material for: Survival of the Sawfly Athalia rosae Upon Infection by an Entomopathogenic Fungus and in Relation to Clerodanoid Uptake
Source: Front Physiol. 2021 Mar 24;12:637617. doi: 10.3389/fphys.2021.637617 (PMC8024555; doi:10.3389/fphys.2021.637617)
Supplement: Supplementary file 2 [file Table_1.csv]

ID	exposure	inoculum	replicate	days	death	mycelium
C.mid.1	C	2.10-7	2	7	1	0
C.mid.2	C	2.10-7	2	8	1	1
C.mid.3	C	2.10-7	2	4	1	0
C.mid.4	C	2.10-7	2	1	1	0
C.mid.5	C	2.10-7	2	6	1	0
C.mid.6	C	2.10-7	2	6	1	0
C.mid.7	C	2.10-7	2	1	1	0
C.mid.8	C	2.10-7	2	8	1	1
C.mid.9	C	2.10-7	2	7	1	0
C.mid.10	C	2.10-7	2	8	1	0
31	C	2.10-7	A	9	1	1
32	C	2.10-7	A	14	0	0
33	C	2.10-7	A	9	1	1
34	C	2.10-7	A	14	1	0
35	C	2.10-7	A	14	0	0
36	C	2.10-7	A	14	0	0
37	C	2.10-7	A	9	1	0
38	C	2.10-7	A	14	0	0
39	C	2.10-7	A	11	1	0
C-L.8	C	2.10-8	1	6	1	0
C-L.9	C	2.10-8	1	4	1	0
C-L.10	C	2.10-8	1	8	1	1
C-L.11	C	2.10-8	1	6	1	0
C-L.12	C	2.10-8	1	7	1	0
C-L.13	C	2.10-8	1	5	1	0
C-L.14	C	2.10-8	1	9	1	1
C-L.15	C	2.10-8	1	5	1	0
C-L.16	C	2.10-8	1	8	1	0
C-L.17	C	2.10-8	1	7	1	0
C-L.18	C	2.10-8	1	7	1	0
C-L.19	C	2.10-8	1	6	1	0
50	C	2.10-8	A	8	1	1
51	C	2.10-8	A	10	1	0
52	C	2.10-8	A	11	1	0
53	C	2.10-8	A	8	1	1
54	C	2.10-8	A	12	1	0
55	C	2.10-8	A	13	1	0
56	C	2.10-8	A	11	1	0
57	C	2.10-8	A	10	1	1
58	C	2.10-8	A	4	1	0
59	C	2.10-8	A	8	1	0
C.H.8	C	2.10-9	1	7	1	0
C.H.9	C	2.10-9	1	8	1	0
C.H.10	C	2.10-9	1	7	1	0
C.H.11	C	2.10-9	1	7	1	1
C.H.12	C	2.10-9	1	8	1	0
C.H.13	C	2.10-9	1	8	1	1
C.H.14	C	2.10-9	1	7	1	0
C.H.15	C	2.10-9	1	5	1	0
C.H.16	C	2.10-9	1	4	1	0
C.H.17	C	2.10-9	1	8	1	0
C.H.18	C	2.10-9	1	4	1	0
C.H.19	C	2.10-9	1	5	1	0
C.H.20	C	2.10-9	1	4	1	0
37	C	2.10-9	B	7	1	0
38	C	2.10-9	B	10	1	0
39	C	2.10-9	B	6	1	0
40	C	2.10-9	B	6	1	1
41	C	2.10-9	B	7	1	1
42	C	2.10-9	B	4	1	0
43	C	2.10-9	B	6	1	0
44	C	2.10-9	B	7	1	0
45	C	2.10-9	B	6	1	0
46	C	2.10-9	B	7	1	0
47	C	2.10-9	B	6	1	0
48	C	2.10-9	B	8	1	0
C-C.8	C	Triton	1	1	1	0
C-C.9	C	Triton	1	5	1	0
C-C.10	C	Triton	1	9	1	0
C-C.11	C	Triton	1	4	1	0
C-C.12	C	Triton	1	5	1	0
C-C.13	C	Triton	1	9	1	0
C-C.14	C	Triton	1	7	1	0
C-C.17	C	Triton	1	9	1	0
C-C.18	C	Triton	1	9	1	0
C.2.1	C	Triton	2	1	1	0
C.2.2	C	Triton	2	8	1	0
C.2.3	C	Triton	2	2	1	0
C.2.4	C	Triton	2	8	1	0
C.2.5	C	Triton	2	NA	NA	0
C.2.6	C	Triton	2	7	1	0
C.2.7	C	Triton	2	4	1	0
C.2.8	C	Triton	2	5	1	0
C.2.9	C	Triton	2	8	1	0
C.2.10	C	Triton	2	1	1	0
11	C	Triton	A	9	1	0
14	C	Triton	A	14	1	0
15	C	Triton	A	14	0	0
16	C	Triton	A	7	1	0
17	C	Triton	A	14	0	0
19	C	Triton	A	2	1	0
20	C	Triton	A	14	0	0
13	C	Triton	B	14	1	0
14	C	Triton	B	4	1	0
16	C	Triton	B	12	1	0
17	C	Triton	B	11	1	0
19	C	Triton	B	6	1	0
20	C	Triton	B	8	1	0
21	C	Triton	B	10	1	0
22	C	Triton	B	9	1	0
24	C	Triton	B	12	1	0
NC.mid.1	NC	2.10-7	2	8	1	0
NC.mid.2	NC	2.10-7	2	4	1	0
NC.mid.3	NC	2.10-7	2	8	1	0
NC.mid.4	NC	2.10-7	2	4	1	0
NC.mid.5	NC	2.10-7	2	7	1	0
NC.mid.6	NC	2.10-7	2	4	1	0
NC.mid.7	NC	2.10-7	2	4	1	0
NC.mid.8	NC	2.10-7	2	9	1	1
NC.mid.9	NC	2.10-7	2	2	1	0
NC.mid.10	NC	2.10-7	2	6	1	0
21	NC	2.10-7	A	7	1	0
22	NC	2.10-7	A	14	0	0
23	NC	2.10-7	A	13	1	0
24	NC	2.10-7	A	11	1	1
25	NC	2.10-7	A	11	1	0
26	NC	2.10-7	A	13	1	0
27	NC	2.10-7	A	8	1	0
28	NC	2.10-7	A	12	1	0
29	NC	2.10-7	A	14	0	0
30	NC	2.10-7	A	6	1	0
NC-L.1	NC	2.10-8	1	7	1	0
NC-L.2	NC	2.10-8	1	4	1	0
NC-L.3	NC	2.10-8	1	5	1	0
NC-L.4	NC	2.10-8	1	3	1	0
NC-L.5	NC	2.10-8	1	4	1	0
NC-L.6	NC	2.10-8	1	5	1	0
NC-L.7	NC	2.10-8	1	9	1	0
40	NC	2.10-8	A	6	1	0
41	NC	2.10-8	A	11	1	1
42	NC	2.10-8	A	8	1	0
43	NC	2.10-8	A	9	1	0
44	NC	2.10-8	A	10	1	0
45	NC	2.10-8	A	9	1	0
46	NC	2.10-8	A	6	1	0
47	NC	2.10-8	A	12	1	0
48	NC	2.10-8	A	8	1	0
49	NC	2.10-8	A	9	1	0
NC-H.1	NC	2.10-9	1	5	1	0
NC-H.2	NC	2.10-9	1	4	1	0
NC-H.3	NC	2.10-9	1	6	1	0
NC-H.4	NC	2.10-9	1	7	1	1
NC-H.5	NC	2.10-9	1	5	1	0
NC-H.6	NC	2.10-9	1	4	1	0
NC-H.7	NC	2.10-9	1	5	1	0
25	NC	2.10-9	B	6	1	0
26	NC	2.10-9	B	9	1	1
27	NC	2.10-9	B	6	1	1
28	NC	2.10-9	B	6	1	1
29	NC	2.10-9	B	6	1	0
30	NC	2.10-9	B	6	1	0
31	NC	2.10-9	B	6	1	0
32	NC	2.10-9	B	1	1	0
33	NC	2.10-9	B	6	1	0
34	NC	2.10-9	B	6	1	0
35	NC	2.10-9	B	8	1	1
36	NC	2.10-9	B	8	1	0
NC-C.2	NC	Triton	1	3	1	0
NC-C.4	NC	Triton	1	9	1	0
NC-C.5	NC	Triton	1	4	1	0
NC-C.6	NC	Triton	1	3	1	0
NC.2.1	NC	Triton	2	9	1	0
NC.2.2	NC	Triton	2	10	1	0
NC.2.3	NC	Triton	2	1	1	0
NC.2.4	NC	Triton	2	1	1	0
NC.2.5	NC	Triton	2	1	1	0
NC.2.7	NC	Triton	2	10	1	0
NC.2.8	NC	Triton	2	6	1	0
NC.2.9	NC	Triton	2	7	1	0
2	NC	Triton	A	14	1	0
3	NC	Triton	A	14	0	0
4	NC	Triton	A	12	1	0
5	NC	Triton	A	14	0	0
6	NC	Triton	A	14	0	0
8	NC	Triton	A	14	0	0
9	NC	Triton	A	8	1	0
10	NC	Triton	A	14	0	0
1	NC	Triton	B	1	1	0
2	NC	Triton	B	9	1	0
3	NC	Triton	B	8	1	0
4	NC	Triton	B	14	0	0
5	NC	Triton	B	11	1	0
6	NC	Triton	B	14	0	0
7	NC	Triton	B	10	1	0
8	NC	Triton	B	14	0	0
9	NC	Triton	B	14	0	0
10	NC	Triton	B	13	1	0
11	NC	Triton	B	14	0	0
12	NC	Triton	B	14	0	0
NC.8.50	NC	2.10-8	1	11	1	1
NC.8.51	NC	2.10-8	A	6	1	0
NC.8.52	NC	2.10-8	1	9	1	0
